# Supplementary material for: Glutathione transferase theta in apical ciliary tuft regulates mechanical reception and swimming behavior of Sea Urchin Embryos
Source: Cytoskeleton (Hoboken). 2013 Aug 19;70(8):453–70. doi: 10.1002/cm.21127 (PMC3812683; doi:10.1002/cm.21127)
Supplement: Supplementary file 3 [file cm0070-0453-sd3.xlsx]

## Sheet: Table S2
Table S2. Proteins identified in this study.
ID	Description	N count	Z count	Z/N	N/Z
SPU_019990	alpha tubulin 5	4468	7200	1.61146	0.620556
SPU_013273	beta tubulin 4	2760	4039	1.46341	0.683337
SPU_000062	beta tubulin 3	1181	1695	1.43522	0.696755
SPU_007424	beta tubulin	1003	1602	1.59721	0.626092
SPU_007425	beta tubulin 6	755	1247	1.65166	0.605453
SPU_030230	DNAH9, axonemal dynein beta heavy chain, ODA-beta,	1082	1131	1.04529	0.956676
SPU_014285	Tubulin C, TUBB2A	472	761	1.61229	0.620237
SPU_016746	alpha tubulin 3	378	720	1.90476	0.525
SPU_030224	DNAH2, DHC5C, IDA1-beta, axonemal dynein	586	718	1.22526	0.816156
SPU_003660	dynein, axonemal, heavy polypeptide 5 - part II	570	698	1.22456	0.816619
SPU_012679	alpha tubulin 13	333	662	1.98799	0.503021
SPU_030228	DNAH7, DHC7A, axonemal dynein	561	622	1.10873	0.901929
SPU_030231	DNAH10, DHC4, IDA1-alpha, Sp-DNAH10, axonemal dynein	465	467	1.0043	0.995717
SPU_030226	DNAH5, DHC3B, axonemal dynein	459	465	1.01307	0.987097
SPU_030234	DNAH15, DHC3A, ODA-gamma, axonemal dynein	366	409	1.11749	0.894866
SPU_004619	PARK2 co-regulated [Homo sapiens]	264	383	1.45076	0.689295
SPU_004622	dynein, axonemal, heavy polypeptide 3	320	371	1.15938	0.862534
SPU_004121	armadillo repeat containing 4	317	368	1.16088	0.861413
SPU_009481	Actin, cytoskeletal 1A	247	368	1.48988	0.671196
SPU_021429	EF-hand domain (C-terminal) containing 1	279	325	1.16487	0.858462
SPU_030227	DNAH6, DHC5A, axonemal dynein	316	320	1.01266	0.9875
SPU_005442	radial spoke head 9	161	305	1.89441	0.527869
SPU_009439	EF-hand domain-containing family member C2	189	302	1.59788	0.625828
SPU_011000	transcription factor 2B	169	292	1.72781	0.578767
SPU_004880	hypothetical protein	299	288	0.963211	1.03819
SPU_030223	DNAH1, DHC6, Sp-DNAH1, axonemal dynein	266	286	1.07519	0.93007
SPU_006756	tubulin alpha-1A	174	286	1.64368	0.608392
SPU_025787	sperm-associated antigen 6	177	277	1.56497	0.638989
SPU_003123	WD repeat domain 16	322	269	0.835404	1.19703
SPU_003564	axonemal dynein heavy chain 7 - part II	243	267	1.09877	0.910112
SPU_023618	tektin-3	213	266	1.24883	0.800752
SPU_000013	dynein, axonemal, heavy polypeptide 1 - part II	226	254	1.12389	0.889764
SPU_004143	Alpha tubulin 2	150	241	1.60667	0.622407
SPU_022006	Nucleoside diphosphate kinase 7 (NDK 7) (NDP kinase 7) (nm23-H7)	102	240	2.35294	0.425
XP_001176159.1	similar to arginine kinase	262	238	0.908397	1.10084
SPU_008777	tektin-4	228	235	1.0307	0.970213
SPU_022182	EF-hand calcium binding domain 6-2	259	233	0.899614	1.11159
SPU_010131	WD repeat domain 65	224	228	1.01786	0.982456
SPU_020728	tektin-2	249	225	0.903614	1.10667
SPU_020634	kinesin-like protein KIF1A	148	223	1.50676	0.663677
SPU_000061	tubulin beta-2C	205	214	1.0439	0.957944
SPU_015323	Creatine kinase B-type (Creatine kinase, B chain) (B-CK)	184	213	1.15761	0.86385
SPU_027786	arginine kinase	189	207	1.09524	0.913043
SPU_013841	tektin-1	192	200	1.04167	0.96
SPU_019506	DYI2 dynein intermediate chain 2	221	186	0.841629	1.18817
SPU_027784	kinesin family member 1B [Homo sapiens]	190	185	0.973684	1.02703
SPU_014801	Radial spokehead-like 3	146	185	1.26712	0.789189
SPU_010764	Putative adenylate kinase 7	162	182	1.12346	0.89011
SPU_025936	coiled-coil domain containing 151	218	165	0.756881	1.32121
SPU_015625	dynein outer arm binding protein (Ap58)	215	165	0.767442	1.30303
SPU_030232	DNAH12, DHC7C, Sp-DNAH12, axonemal dynein	139	161	1.15827	0.863354
SPU_003919	EF-hand calcium binding domain 5	100	161	1.61	0.621118
SPU_006699	Dynein intermediate chain 3, IA1-IC140	148	158	1.06757	0.936709
SPU_026705	heat shock protein 40 [Ciona intestinalis]	106	138	1.30189	0.768116
SPU_014186	similar to shippo 1 (ODF3)	92	130	1.41304	0.707692
SPU_021668	alpha tubulin 10	67	130	1.9403	0.515385
SPU_018537	human chromosome 20 open reading frame 26-like; flagellar associated protein-like	97	128	1.31959	0.757812
SPU_003263	sperm-associated antigen 16	110	124	1.12727	0.887097
SPU_024615	alpha tubulin 6	80	123	1.5375	0.650407
SPU_021670	alpha tubulin 11	80	121	1.5125	0.661157
SPU_014810	leucine rich repeat containing 23	111	116	1.04505	0.956897
SPU_010725	similar to LOC496017 protein	71	115	1.61972	0.617391
SPU_024605	catenin	117	111	0.948718	1.05405
SPU_004762	ODA-DC2, Outer Dynein Arm Docking Complex 2, Mr 70,000	130	111	0.853846	1.17117
SPU_015320	axonemal dynein light chain p33	106	109	1.0283	0.972477
SPU_019553	adenylate kinase	88	107	1.21591	0.82243
SPU_026533	Dynein intermediate chain 3	115	106	0.921739	1.08491
SPU_025942	radial spoke head 1	94	105	1.11702	0.895238
SPU_007092	Dynein Intermediate Chain 1 (NM23-H8)	99	105	1.06061	0.942857
SPU_002110	dynein, axonemal, heavy chain 8	97	102	1.05155	0.95098
SPU_012262	tetratricopeptide repeat domain 18	95	101	1.06316	0.940594
SPU_015272	EF-hand calcium binding domain 6; AP-binding protein complex interacting protein 1	128	99	0.773438	1.29293
SPU_027352	coiled-coil domain containing 147; flagellar associated protein (Chlamydomonas reinhardtii)	130	98	0.753846	1.32653
XP_780230.2	radial spoke head protein 9	39	95	2.4359	0.410526
SPU_028683	vitellogenin		94	-	-
SPU_028903	alpha tubulin 7	61	94	1.54098	0.648936
SPU_013875	human chromosome 6 open reading frame 165-like	77	93	1.20779	0.827957
SPU_010728	coiled-coil domain containing 11	65	91	1.4	0.714286
SPU_022360	human chromosome 11 open reading frame 66-like	95	88	0.926316	1.07955
SPU_010767	adenylate kinase	82	88	1.07317	0.931818
SPU_002151	WD repeat domain 65	109	85	0.779817	1.28235
SPU_007140	WD repeat domain 66	80	85	1.0625	0.941176
SPU_025272	dynein light chain 2, cytoplasmic	55	83	1.50909	0.662651
SPU_012677	Malate dehydrogenase, cytoplasmic	48	82	1.70833	0.585366
SPU_016563	human chromosome X open reading frame 22-like	61	81	1.32787	0.753086
SPU_009640	translin-associated factor X (Tsnax)-interacting protein 1	71	81	1.14085	0.876543
SPU_027932	Proteosome alpha-type 2	27	80	2.96296	0.3375
SPU_024529	dynein, axonemal, heavy polypeptide 5 - part I	84	80	0.952381	1.05
SPU_008700	serine/threonine protein phosphatase I, catalytic subunit; PPP1-like; PP-1-like	45	80	1.77778	0.5625
SPU_009896	EF-hand domain (C-terminal) containing 2-1	60	77	1.28333	0.779221
SPU_019415	valosin-containing protein	33	77	2.33333	0.428571
SPU_001045	beta-tubulin 2-1	95	76	0.8	1.25
SPU_022852	EF-hand calcium binding domain 6-like-2	81	74	0.91358	1.09459
SPU_020625	human chromosome 6 open reading frame 224-like	66	73	1.10606	0.90411
SPU_006598	leucine rich repeat containing 48	80	71	0.8875	1.12676
SPU_003865	PF2, Dynein Regulatory Complex Protein	72	71	0.986111	1.01408
SPU_002788	dynein light chain 2, cytoplasmic		70	-	-
SPU_021664	coiled-coil domain containing 81	85	69	0.811765	1.23188
SPU_000735	sperm autoantigenic protein 17	65	68	1.04615	0.955882
SPU_002966	solute carrier family 25, member 42-like	41	68	1.65854	0.602941
SPU_019556	human chromosome 6 open reading frame 199-like	70	65	0.928571	1.07692
SPU_012521	Nucleoside diphosphate kinase homolog 5 (NDK-H 5) (NDP kinase homolog 5) (nm23-H5)	44	64	1.45455	0.6875
SPU_007254	coiled-coil domain containing 40	80	62	0.775	1.29032
SPU_006495	glutathioneS-transferase theta 1	5	62	12.4	0.0806452
SPU_005191	rhabdoid tumor deletion region gene 1-like	28	62	2.21429	0.451613
SPU_012115	EF-hand domain family, member B	53	61	1.15094	0.868852
SPU_024395	calcium/calmodulin-dependent protein kinase IV, CaMK4, calspermin	38	61	1.60526	0.622951
SPU_007671	enkurin	74	60	0.810811	1.23333
SPU_023486	fibrocystin	8	59	7.375	0.135593
SPU_002424	coiled-coil domain containing 105	71	58	0.816901	1.22414
SPU_019525	hydrocephalus-inducing protein-2	73	58	0.794521	1.25862
SPU_023583	NIM4, never in mitosis	57	57	1	1
SPU_002525	SPRY domain containing 3	63	56	0.888889	1.125
SPU_005973	ODA-IC1, Outer Dynein Arm Intermediate Chain 1	62	56	0.903226	1.10714
SPU_025497	ropporin 1-like	19	56	2.94737	0.339286
SPU_020526	coiled-coil domain containing 39	58	54	0.931034	1.07407
SPU_006796	hypothetical protein-1682	85	54	0.635294	1.57407
SPU_028221	tubulin alpha-1A	40	54	1.35	0.740741
SPU_024498	dynein light chain 2, cytoplasmic	38	54	1.42105	0.703704
SPU_005061	Flotillin 2	70	53	0.757143	1.32075
SPU_019989	tubulin, alpha 2	42	53	1.2619	0.792453
XP_790262.2	tubulin alpha chain	31	53	1.70968	0.584906
SPU_001344	PP2A regulatory subnit A, isoform alpha; alpha isoform of regulatory subunit A, protein phosphatase 2	28	52	1.85714	0.538462
SPU_016007	beta tubulin 8	44	51	1.15909	0.862745
SPU_014155	hypothetical protein-2134	28	51	1.82143	0.54902
SPU_001584	Multifunctional protein ADE2	44	50	1.13636	0.88
SPU_030235	DYNC2H1, DHC1B, IFT-dynein, Beethoven	60	50	0.833333	1.2
SPU_022298	Erythrocyte band 7 integral membrane protein (Stomatin) (Protein 7.2b)	29	50	1.72414	0.58
SPU_012809	dynein intermediate chains IA1-IC140	58	50	0.862069	1.16
SPU_018597	proteasome 26S subunit, non-ATPase, 6; 26S proteasome non-ATPase regulatory subunit 6	43	49	1.13953	0.877551
SPU_021669	alpha tubulin 2	47	49	1.04255	0.959184
SPU_026143	peptidylprolyl isomerase, rotamase, cyclophilin	47	49	1.04255	0.959184
SPU_016269	glutathione S-transferase theta 1	0	49	-	-
SPU_028896	peptidylprolyl isomerase, rotamase, cyclophilin	40	49	1.225	0.816327
SPU_014490	proteasome beta 5	32	48	1.5	0.666667
XP_001187749.1	hypothetical protein	36	47	1.30556	0.765957
SPU_009433	actin	31	46	1.48387	0.673913
SPU_009641	hypothetical protein-1863; human chromosome 7 open reading frame 31-like	26	46	1.76923	0.565217
SPU_017044	hypothetical protein-858	55	46	0.836364	1.19565
SPU_028322	EF-hand calcium binding domain 6-1	33	45	1.36364	0.733333
SPU_008348	hypothetical protein-1780	21	45	2.14286	0.466667
SPU_014568	Erythrocyte band 7 integral membrane protein (Stomatin) (Protein7.2b)	13	44	3.38462	0.295455
SPU_007633	Dynein Light Chain Type 3	26	43	1.65385	0.604651
SPU_018854	DLC2	24	43	1.79167	0.55814
SPU_009165	HSC70	39	43	1.10256	0.906977
SPU_026340	5-aminoimidazole-4-carboxamide ribonucleotide formyltransferase/IMP cyclohydrolase	67	43	0.641791	1.55814
SPU_013301	Vitellogenin	0	43	-	-
SPU_001242	hypothetical protein-1317	37	43	1.16216	0.860465
SPU_023638	ATP-binding cassette sub-family A member 3 (ATP-binding cassette transporter 3)	25	42	1.68	0.595238
SPU_022570	Cancer Susceptibility Gene 1	34	42	1.23529	0.809524
SPU_021662	similar to glutathione S-transferase theta 1	0	42	-	-
SPU_003825	14-3-3 epsilon	35	41	1.17143	0.853659
SPU_008427	proteasome beta 7 subunit	14	41	2.92857	0.341463
SPU_024245	dynein beta-heavy chain 9 isoform 2	38	40	1.05263	0.95
SPU_025528	zinc finger, MYND-type containing 12	28	40	1.42857	0.7
SPU_007071	coiled-coil domain containing 65	38	40	1.05263	0.95
SPU_004471	human chromosome 3 open reading frame 15	26	40	1.53846	0.65
SPU_002299	proteasome (prosome, macropain) alpha 5 subunit	35	39	1.11429	0.897436
SPU_009670	tetratricopeptide repeat domain 18	26	39	1.5	0.666667
SPU_002620	tetratricopeptide repeat domain 21B-2; intraflagellar transport protein 139	39	39	1	1
SPU_019829	proteasome beta 3 subunit	21	39	1.85714	0.538462
SPU_022224	hypothetical protein	15	39	2.6	0.384615
SPU_024086	human chromosome 6 open reading frame 97-like	53	39	0.735849	1.35897
SPU_016486	Aldolase a, fructose-bisphosphate	31	38	1.22581	0.815789
SPU_015928	malate dehydrogenase 1B, NAD (soluble)	38	38	1	1
SPU_019148	EF-hand calcium binding domain 6-like	21	38	1.80952	0.552632
SPU_013097	proteasome (prosome, macropain) subunit, alpha type 6	29	37	1.27586	0.783784
SPU_019691	flotillin 1	48	37	0.770833	1.2973
SPU_022385	hypothetical protein	28	37	1.32143	0.756757
SPU_022198	hypothetical protein-2603	37	37	1	1
SPU_007252	tetratricopeptide repeat domain 29	37	36	0.972973	1.02778
SPU_011179	WD repeat domain 52-2	49	36	0.734694	1.36111
SPU_003742	arachidonate 5-lipoxygenase	16	36	2.25	0.444444
SPU_024379	6-phosphogluconate dehydrogenase, decarboxylating	49	36	0.734694	1.36111
SPU_023286	proteasome (prosome, macropain) subunit, alpha type 1	27	36	1.33333	0.75
SPU_026078	actin 5 [Aedes aegypti]	27	36	1.33333	0.75
SPU_022074	proteasome (prosome, macropain) subunit, beta type, 6	15	35	2.33333	0.428571
SPU_003496	ADP-Ribosylation Factor 4/5	22	35	1.59091	0.628571
SPU_017013	WD repeat domain 52	49	35	0.714286	1.4
SPU_021918	IFT140, Intraflagellar Transport Protein 140	24	35	1.45833	0.685714
SPU_014969	26S proteasome non-ATPase regulatory subunit 8	30	35	1.16667	0.857143
XP_001195160.1	hypothetical protein	39	35	0.897436	1.11429
SPU_000763	coiled-coil domain containing 135-2	31	34	1.09677	0.911765
SPU_005728	similar to shippo 1 (ODF3)	26	34	1.30769	0.764706
SPU_007670	Proteasome 26S subunit ATPase 5, Sug1	23	33	1.43478	0.69697
SPU_028659	proteasome (prosome, macropain) 26S subunit, non-ATPase, 11	23	33	1.43478	0.69697
SPU_024768	hypothetical protein	30	33	1.1	0.909091
SPU_018895	similar to CG15429-PA	29	33	1.13793	0.878788
SPU_019494	Cell Division Cycle 42	21	33	1.57143	0.636364
SPU_006844	t-complex-associated-testis-expressed 1	21	33	1.57143	0.636364
SPU_006826	ADP-Ribosylation Factor-Like 3	21	32	1.52381	0.65625
SPU_026986	hypothetical protein	30	32	1.06667	0.9375
SPU_010081	Kinesin Family 9 isoform 3 [Homo sapiens]	37	32	0.864865	1.15625
SPU_025914	NACHT and LRR containing protein	34	32	0.941176	1.0625
SPU_024225	Nucleoside diphosphate kinase homolog 5 (NDK-H 5) (NDP kinase homolog 5) (nm23-H5)	30	32	1.06667	0.9375
SPU_015013	proteasome 26S subunit, non-ATPase, 2; 26S proteasome non-ATPase regulatory subunit 2	26	32	1.23077	0.8125
SPU_015389	similar to CG15429-PA	13	32	2.46154	0.40625
SPU_015692	testis, prostate and placenta-expressed protein	20	32	1.6	0.625
SPU_027934	meiosis-specific nuclear structural 1	21	32	1.52381	0.65625
SPU_012045	radial spoke 3 homolog	33	31	0.939394	1.06452
SPU_019087	RAS-Related Protein RAB-7	29	31	1.06897	0.935484
SPU_003404	dynein, axonemal, heavy chain 9	39	31	0.794872	1.25806
SPU_012895	coiled-coil domain containing 108	17	31	1.82353	0.548387
SPU_018971	leucine rich repeat containing 34	29	31	1.06897	0.935484
XP_001193173.1	hypothetical protein	14	31	2.21429	0.451613
SPU_016738	similar to LOC496031 protein	29	31	1.06897	0.935484
SPU_004036	proteasome (prosome, macropain) subunit, alpha type 4	28	30	1.07143	0.933333
SPU_003048	WD repeat domain 19	48	30	0.625	1.6
SPU_012850	spermatogenesis-associated 4; testis and spermatogenesis cell related protein 2	16	30	1.875	0.533333
SPU_012236	hypothetical protein	21	29	1.38095	0.724138
SPU_018566	hypothetical protein-917	21	29	1.38095	0.724138
SPU_018986	coiled-coil domain containing 42	30	29	0.966667	1.03448
SPU_016758	Nucleoside diphosphate kinase B (NDK B) (NDP kinase B) (nm23-M2)(P18)	26	29	1.11538	0.896552
XP_001197604.1	hypothetical protein	0	29	-	-
SPU_026899	DYRK2; dual specificity tyrosine phosphorylation regulated kinase 2	14	29	2.07143	0.482759
SPU_004377	DLC4	8	29	3.625	0.275862
SPU_019130	hypothetical protein-147; zonadhesin-like	25	29	1.16	0.862069
SPU_013660	Puromycin-sensitive aminopeptidase (PSA)	28	28	1	1
SPU_011158	ankyrin repeat domain 45	32	28	0.875	1.14286
SPU_019458	RAS-Related Protein RAB-2, Sp-RAB2A	16	28	1.75	0.571429
SPU_027313	hypothetical protein-265; orofacial cleft 1 candidate 1-like; MRDS1 protein-like	27	28	1.03704	0.964286
SPU_009484	hypothetical protein	30	28	0.933333	1.07143
SPU_002316	Rab10 Like, RAS-Related Protein RAB-10-LIKE	8	27	3.375	0.296296
XP_001182587.1	similar to LOC495941 protein	18	27	1.5	0.666667
SPU_000632	human chromosome 10 open reading frame 134-like; enolase	32	27	0.84375	1.18519
SPU_014364	Rsb-66 protein-like	18	27	1.5	0.666667
SPU_006214	SOD	15	27	1.8	0.555556
SPU_023508	RAB, RAS Family-LIKE 5	25	27	1.08	0.925926
SPU_009378	vitellogenin	23	27	1.17391	0.851852
SPU_019734	similar to FLJ46082 protein	15	27	1.8	0.555556
SPU_002433	armadillo repeat containing 3	22	27	1.22727	0.814815
SPU_005867	von Willebrand factor A domain-containing protein 3B	24	27	1.125	0.888889
SPU_003379	hypothetical protein-1448; WD domain-containing protein	14	27	1.92857	0.518519
SPU_025182	Serine/threonine protein phosphatase 2A, catalytic subunit, alpha isoform (PP2A-alpha)	20	27	1.35	0.740741
SPU_013200	Homo sapiens Tctex1 domain containing 1, TCTEX1D1	20	27	1.35	0.740741
SPU_016270	glutathione S-transferase theta 1	1	27	27	0.037037
SPU_024357	centrin-2-like	16	26	1.625	0.615385
SPU_007125	CAP-binding protein complex interacting protein	30	26	0.866667	1.15385
SPU_018419	protein kinase, cAMP dependent regulatory, type II	23	26	1.13043	0.884615
SPU_026663	telomerase-associated protein 1-like-6	23	26	1.13043	0.884615
XP_793854.2	ropporin-1-like protein	8	26	3.25	0.307692
SPU_003985	CG1106_PB	35	26	0.742857	1.34615
SPU_002535	leucine-rich repeats and guanylate kinase domain containing	31	26	0.83871	1.19231
SPU_021701	ubiquitin-activating enzyme E1; ubiquitin-like modifier-activating enzyme 1	34	26	0.764706	1.30769
SPU_013103	sperm associated antigen 17	30	26	0.866667	1.15385
SPU_028386	intermediate filament tail domain containing 1-like	34	26	0.764706	1.30769
SPU_010316	Ci-MORN40/meichroacidin	21	26	1.2381	0.807692
SPU_014594	14-3-3 proteins	32	25	0.78125	1.28
SPU_021825	similar to F-box protein 36	7	25	3.57143	0.28
SPU_005017	phospholipid scramblase 1 - duplicate	11	25	2.27273	0.44
SPU_018567	dynein light chain 1, cytoplasmic	29	25	0.862069	1.16
SPU_019125	tetratricopeptide repeat domain 30B	33	25	0.757576	1.32
SPU_008305	peptidylprolyl isomerase, rotamase, cyclophilin	11	25	2.27273	0.44
SPU_024911	proteasome (prosome, macropain) 26S subunit, non-ATPase 1-1	12	24	2	0.5
SPU_021793	solute carrier family 8 (sodium/calcium exchanger), member 2	12	24	2	0.5
SPU_008699	ODA-LC7	16	24	1.5	0.666667
SPU_009071	sperm flagellar 2	27	24	0.888889	1.125
SPU_004721	Ribosomal protein S27a	12	24	2	0.5
SPU_011663	coiled-coil domain-containing protein 147	23	24	1.04348	0.958333
SPU_015172	human chromosome 7 open reading frame 63-1	14	24	1.71429	0.583333
SPU_005929	hypothetical protein-1618	19	24	1.26316	0.791667
XP_001193466.1	hypothetical protein	16	24	1.5	0.666667
SPU_028374	hypothetical protein	12	24	2	0.5
SPU_013295	IQ motif containing with AAA domain 1	25	24	0.96	1.04167
SPU_020389	dynein, axonemal, heavy chain 17	6	24	4	0.25
SPU_018404	calcineurin A	28	24	0.857143	1.16667
SPU_023159	tetratricopeptide repeat domain 18-1	44	24	0.545455	1.83333
SPU_013368	peroxiredoxin 6; glutathione peroxidase	34	24	0.705882	1.41667
NP_999761.1	radial spokehead [Strongylocentrotus purpuratus]	19	23	1.21053	0.826087
SPU_027236	Voltage-dependent anion-selective channel protein 2 (VDAC-2)		23	-	-
SPU_019962	telomerase-associated protein 1-like-8	10	23	2.3	0.434783
SPU_019304	coiled-coil domain containing 146	23	23	1	1
SPU_002234	proteasome 26S ATPase subunit 6, prosome	28	23	0.821429	1.21739
XP_001197462.1	hypothetical protein	11	23	2.09091	0.478261
SPU_012417	dynein heavy chain domain 3	17	23	1.35294	0.73913
SPU_020863	DPY30 domain containing 1	15	23	1.53333	0.652174
SPU_010762	RAS-Related Protein RAB-1, RAB1A	22	22	1	1
SPU_000595	elongation factor 1A	4	22	5.5	0.181818
XP_001197294.1	beta tubulin	20	22	1.1	0.909091
SPU_006391	human chromosome 20 open reading frame 85-like	21	22	1.04762	0.954545
SPU_020748	IQ motif and ubiquitin domain containing	12	22	1.83333	0.545455
SPU_022982	Kinesin family member 3B [Homo sapiens]	27	22	0.814815	1.22727
SPU_024874	human chromosome 2 open reading frame 39-like	15	22	1.46667	0.681818
SPU_006956	serine/threonine protein phosphatase I, catalytic subunit;PP-1; PPP1; PP-1	15	22	1.46667	0.681818
SPU_028652	proteasome beta 5 subunit	8	21	2.625	0.380952
SPU_014398	Carbonyl reductase [NADPH] 1 (NADPH-dependent carbonyl reductase 1)	15	21	1.4	0.714286
SPU_018139	proteasome (prosome, macropain) subunit, beta type 1; component C5 of proteasome	12	21	1.75	0.571429
SPU_001153	hypothetical protein	15	21	1.4	0.714286
SPU_001752	PGP, MDR, PGY	7	21	3	0.333333
SPU_009164	HSC70	29	21	0.724138	1.38095
SPU_023217	Ras-like protein, member RAS oncogene family	19	21	1.10526	0.904762
SPU_000191	UMP-CMP (Uridine monophosphate/cytidine monophosphate) kinase;	14	21	1.5	0.666667
SPU_026491	similar to dpy-30-like protein	20	21	1.05	0.952381
SPU_008162	hypothetical protein-1769; kinesin-like	12	21	1.75	0.571429
SPU_023123	Glutamine synthetase (Glutamate--ammonia ligase) (GS)	10	20	2	0.5
SPU_026365	sorcin; grancalcin	24	20	0.833333	1.2
SPU_010239	hypothetical protein	19	20	1.05263	0.95
SPU_002850	human chromosome 10 open reading frame 79-like	39	20	0.512821	1.95
XP_001177916.1	similar to Rtdr1-prov protein	16	20	1.25	0.8
XP_001176624.1	similar to EF-hand calcium binding domain 5	24	20	0.833333	1.2
SPU_011786	testicular haploid gene product-like	17	20	1.17647	0.85
SPU_011092	A kinase (PRKA) anchor protein 14	11	20	1.81818	0.55
SPU_000034	forkhead-associated (FHA) phosphopeptide binding domain 1	30	20	0.666667	1.5
XP_001190137.1	proteasome-like protein	2	19	9.5	0.105263
SPU_014431	hypothetical protein	11	19	1.72727	0.578947
SPU_022035	dual specificity tyrosine phosphorylation regulated kinase 4	11	19	1.72727	0.578947
SPU_024140	proteasome (prosome, macropain) 26S subunit, non-ATPase, 7 (Mov34 homolog)	6	19	3.16667	0.315789
SPU_013919	fibronectin type III and ankyrin repeat domains 1	2	19	9.5	0.105263
SPU_005272	RAS-Related Protein RAB-15	14	19	1.35714	0.736842
SPU_008844	protein phosphatase 2 with ef hands; protein phosphatase ef hand calcium binding domain 2	26	18	0.692308	1.44444
SPU_026757	hypothetical EF-hand protein	10	18	1.8	0.555556
SPU_016198	Proteasome 26S ATPase subunit 4; prosome	9	18	2	0.5
XP_780116.2	glyceraldehyde-3-phosphate dehydrogenase-like	18	18	1	1
SPU_019817	LRP2 binding protein	10	18	1.8	0.555556
SPU_028826	kinesin family member 1A-like	10	18	1.8	0.555556
XP_783106.2	similar to dynein heavy chain	16	18	1.125	0.888889
SPU_016156	hypothetical LOC592629	1	18	18	0.0555556
SPU_005779	Sp-Rap1A	9	18	2	0.5
SPU_002937	proteasome (prosome, macropain) subunit alpha type 7	12	18	1.5	0.666667
SPU_011029	Sp-RhoA/B/C; Sp-Rho1, RAS Homology A	7	18	2.57143	0.388889
SPU_017987	ADP-Ribosylation Factor-Like 6	15	18	1.2	0.833333
SPU_009194	WD repeat-containing protein 65	25	18	0.72	1.38889
SPU_003894	beta tubulin 5	15	18	1.2	0.833333
XP_001186396.1	similar to LOC496205 protein	14	17	1.21429	0.823529
SPU_001247	proteasome (prosome, macropain) 26S subunit, non-ATPase, 12	15	17	1.13333	0.882353
SPU_028599	dynein, axonemal, heavy chain 11	12	17	1.41667	0.705882
SPU_010802	leucine-rich repeat-containing protein 51	21	17	0.809524	1.23529
SPU_019139	annexin A7	16	17	1.0625	0.941176
SPU_013202	Intraflagellar transport 172, Wimple, Selective LIM-binding factor	17	17	1	1
SPU_003046	similar to Rtdr1-prov protein	10	17	1.7	0.588235
SPU_011316	hypothetical protein-1972	6	17	2.83333	0.352941
SPU_007504	calcium transporter 2_1; XCAT2 protein-1	17	17	1	1
SPU_025771	Rho GDP disassociation inhibitor	7	17	2.42857	0.411765
SPU_026428	PPM serine threonine phosphatase	13	17	1.30769	0.764706
SPU_021830	hypothetical protein-2578; peptidase C14, caspase catalytic subunit p20	16	17	1.0625	0.941176
SPU_011145	Polymerase (RNA) III (DNA directed) polypeptide E	31	17	0.548387	1.82353
SPU_009561	WD repeat domain 78-1; dynein intermediate chain-like	19	17	0.894737	1.11765
SPU_010511	protein phosphatase 3	12	17	1.41667	0.705882
SPU_028660	centrin	7	16	2.28571	0.4375
SPU_017692	armadillo repeat containing 3	15	16	1.06667	0.9375
XP_001182731.1	hypothetical protein	10	16	1.6	0.625
SPU_012002	tetratricopeptide repeat domain 21B	21	16	0.761905	1.3125
SPU_000552	ADP-Ribosylation Factor 1	4	16	4	0.25
SPU_020508	coiled-coil domain containing 108-2	11	16	1.45455	0.6875
SPU_003847	Proteasome (Prosome, macropain) 26S subunit, ATPase 3	15	16	1.06667	0.9375
SPU_025435	proteasome (prosome, macropain) 26S subunit, non-ATPase 1	5	16	3.2	0.3125
SPU_023020	telomerase-associated protein 1-like-2	9	16	1.77778	0.5625
SPU_026963	hypothetical protein-2878	24	16	0.666667	1.5
SPU_002712	hypothetical protein	22	16	0.727273	1.375
SPU_022726	similar to ribosomal protein L1	10	16	1.6	0.625
SPU_009006	hypothetical protein-3069	14	16	1.14286	0.875
SPU_018505	GbetaA, gnb, Gbeta	10	15	1.5	0.666667
SPU_007058	WD repeat domain 61	10	15	1.5	0.666667
SPU_028593	ATP-dependent 26S proteasome regulatory subunit	10	15	1.5	0.666667
XP_797065.2	hypothetical protein	6	15	2.5	0.4
SPU_025307	adenosine kinase	13	15	1.15385	0.866667
SPU_013414	Gi, G alpha i, Gnai	9	15	1.66667	0.6
SPU_010203	HLC-32	0	15	-	-
SPU_025370	Tctex1 domain-containing protein 2	10	15	1.5	0.666667
SPU_005316	similar to Wiskott-Aldrich syndrome-like	17	15	0.882353	1.13333
SPU_026944	Arf1-Like 1, ADP-Ribosylation Factor 1 Like 1	9	15	1.66667	0.6
SPU_026255	IQ motif and ubiquitin domain containing	26	15	0.576923	1.73333
SPU_019233	proteasome (prosome, macropain) 26S subunit, non-ATPase, 14	9	15	1.66667	0.6
SPU_022537	14-3-3 proteins	18	15	0.833333	1.2
SPU_012605	casein kinase II alpha subunit	6	15	2.5	0.4
SPU_007485	Gs, G-alpha s, Gnas	9	15	1.66667	0.6
SPU_017778	hypothetical protein	13	15	1.15385	0.866667
XP_001176985.1	hypothetical protein	2	15	7.5	0.133333
SPU_023334	proliferating cell nuclear antigen	11	15	1.36364	0.733333
SPU_020607	gelsolin (amyloidosis, Finnish type)	19	14	0.736842	1.35714
SPU_025426	hypothetical protein-1147	9	14	1.55556	0.642857
SPU_006443	acid phosphatase 1	12	14	1.16667	0.857143
XP_001176541.1	hypothetical protein	11	14	1.27273	0.785714
SPU_017032	pyrophosphatase	14	14	1	1
SPU_020730	similar to thioredoxin family Trp26	2	14	7	0.142857
SPU_025555	ADP-Ribosylation Factor 6	5	14	2.8	0.357143
SPU_007700	human chromosome 6 open reading frame 103	10	14	1.4	0.714286
SPU_012606	coiled-coil domain containing 113	19	14	0.736842	1.35714
SPU_000178	Epsilon isoform of regulatory subunit B56, protein phosphatase 2A	5	14	2.8	0.357143
SPU_013628	coiled-coil domain containing 108-1	11	14	1.27273	0.785714
SPU_009255	coiled-coil domain containing 135; human chromosome 16 open reading frame 50-like	20	14	0.7	1.42857
SPU_004882	human chromosome 2 open reading frame 77-like	26	14	0.538462	1.85714
SPU_003329	Choline transporter-like protein 2 (Solute carrier family 44 member 2)	8	13	1.625	0.615385
XP_782050.2	growth arrest-specific protein 8	23	13	0.565217	1.76923
SPU_007743	hypothetical protein	19	13	0.684211	1.46154
SPU_003162	Arf1-Like 2, ADP-Ribosylation Factor 1-Like 2	3	13	4.33333	0.230769
SPU_024912	CapZ	11	13	1.18182	0.846154
SPU_006645	GDP dissociation inhibitor 1 - duplicate	15	13	0.866667	1.15385
SPU_023889	beta-arrestin 1, beta arr1, arrb1, ArrK, krz, kurtz, arr-1	9	13	1.44444	0.692308
SPU_009169	hypothetical protein	6	13	2.16667	0.461538
XP_780818.2	WD repeat-containing protein 63	13	13	1	1
XP_001184178.1	similar to LOC553519 protein	11	13	1.18182	0.846154
SPU_010221	RasK, Kirsten rat sarcoma viral oncogene homolog	9	13	1.44444	0.692308
SPU_020747	axonemal dynein heavy chain 7	15	13	0.866667	1.15385
SPU_002460	hydrocephalus-inducing protein	30	13	0.433333	2.30769
SPU_005791	IQ motif containing K	2	13	6.5	0.153846
SPU_003223	intraflagellar transport 81 homolog, carnitine deficiency-associated gene expressed in ventricle 1	17	13	0.764706	1.30769
SPU_010337		12	13	1.08333	0.923077
SPU_014564	Erythrocyte band 7 integral membrane protein (Stomatin) (Protein 7.2b)	15	13	0.866667	1.15385
SPU_024766	hypothetical protein	24	13	0.541667	1.84615
SPU_005322	human chromosome X open reading frame 30-like	9	13	1.44444	0.692308
SPU_025175	tubulin, alpha 3	12	13	1.08333	0.923077
SPU_024152	reverse transcriptase-like-61	9	13	1.44444	0.692308
SPU_010897	SNX26, Sorting Nexin 26, TCGAP	5	13	2.6	0.384615
SPU_014083	coiled-coil domain containing 19	14	12	0.857143	1.16667
SPU_001621	grk, bark2, bark, ADRBK	14	12	0.857143	1.16667
SPU_008471	outer arm dynein DLC3	14	12	0.857143	1.16667
SPU_000503	RAS-Related Protein RAB-11, Sp-RAB11B	11	12	1.09091	0.916667
SPU_021592	CPC1, Central Pair Complex 1	12	12	1	1
SPU_013480	NACHT and WD repeat domain-containing protein 1	15	12	0.8	1.25
XP_001183168.1	EF-hand calcium-binding domain-containing protein 6	19	12	0.631579	1.58333
|XP_796614.2	similar to tubulin, beta, 2	7	12	1.71429	0.583333
SPU_027060	RAS-Related Protein RAB-5, Sp-RAB5B	12	12	1	1
SPU_005868	hypothetical protein LOC200403	17	12	0.705882	1.41667
SPU_022172	Cytosolic nonspecific dipeptidase (Glutamate carboxypeptidase-like protein 1) (CNDP dipeptidase 2)	7	12	1.71429	0.583333
SPU_026768	hypothetical protein	11	12	1.09091	0.916667
SPU_011119	Glucose-6-phosphate isomerase (GPI) (Phosphoglucose isomerase) (PGI)	16	12	0.75	1.33333
SPU_002035	adenylate kinase 8-like	9	12	1.33333	0.75
SPU_022187	tubulin, alpha 7	5	12	2.4	0.416667
XP_001182481.1	hypothetical protein	7	11	1.57143	0.636364
SPU_026539	dynein, axonemal, heavy chain 10	8	11	1.375	0.727273
SPU_006139	hypothetical protein-469; patatin family phospholipase (bacterial)-like	10	11	1.1	0.909091
SPU_019232		1	11	11	0.0909091
SPU_018584	hypothetical protein-2392; coiled-coil domain containing 74B-like	1	11	11	0.0909091
SPU_009652	aminopeptidase	7	11	1.57143	0.636364
SPU_005308	human chromosome 2 open reading frame 63-like	15	11	0.733333	1.36364
SPU_008434	Arachidonate 5-lipoxygenase (5-lipoxygenase) (5-LO)	7	11	1.57143	0.636364
SPU_016441	Transketolase (TK)	21	11	0.52381	1.90909
SPU_027362	Thimet oligopeptidase 1	9	11	1.22222	0.818182
SPU_003324	26S proteasome non-ATPase regulatory subunit 4	9	11	1.22222	0.818182
SPU_021760	Intraflagellar transport 172, Wimple, Selective LIM-binding factor	11	11	1	1
SPU_009370	human chromosome 3 open reading frame 15-1	18	11	0.611111	1.63636
SPU_014566	Erythrocyte band 7 integral membrane protein (Stomatin) (Protein 7.2b)	9	11	1.22222	0.818182
SPU_012330	IQ motif containing D	25	11	0.44	2.27273
SPU_010829	Translational elongation factor 2	18	11	0.611111	1.63636
SPU_007117	MORN repeat containing 3	15	11	0.733333	1.36364
SPU_000976	proteasome 26S non-ATPase subunit 7	4	11	2.75	0.363636
SPU_028684	apolipoprotein B	0	11	-	-
SPU_020812	tubulin, alpha 1C	2	11	5.5	0.181818
SPU_020159	IFT140, Intraflagellar Transport Protein 140	9	11	1.22222	0.818182
SPU_004604	Gallus gallus Obg-like ATPase 1	6	11	1.83333	0.545455
SPU_017471	proteasome (prosome, macropain) subunit, alpha type 3-1	13	11	0.846154	1.18182
XP_802079.1	outer dense fiber protein 3	24	11	0.458333	2.18182
SPU_026146	human chromosome 1 open reading frame 177-like	33	11	0.333333	3
SPU_024507	Skp-1, s-phase kinase-associated protein 1, Cyclin A/CDK2-associated protein p19	7	11	1.57143	0.636364
SPU_022939	similar to Caltractin (Centrin)	4	11	2.75	0.363636
SPU_004585	hypothetical LOC578897	1	11	11	0.0909091
SPU_018101	Rho family orphan 1	7	10	1.42857	0.7
SPU_003629	hypothetical protein-1464; human chromosome 14 open reading frame 166B-like	5	10	2	0.5
XP_783801.2	uncharacterized protein C20orf26-like	4	10	2.5	0.4
XP_001196943.1	coiled-coil domain-containing protein 147	10	10	1	1
SPU_020695	MORN repeat containing 3	12	10	0.833333	1.2
SPU_009027	RAS-Related Protein RAB-35	8	10	1.25	0.8
SPU_009992	hypothetical protein	10	10	1	1
SPU_018018	human chromosome 4 open reading frame 47	12	10	0.833333	1.2
XP_001183154.1	phospholipid scramblase 2-like	7	10	1.42857	0.7
SPU_003280	similar to malignant T cell amplified sequence 1	14	10	0.714286	1.4
SPU_015478	translin-associated factor X interacting protein 1-1	5	10	2	0.5
SPU_027281	Triosephosphate isomerase (TIM) (Triose-phosphate isomerase)	9	10	1.11111	0.9
SPU_013006	hydrocephalus inducing	28	10	0.357143	2.8
SPU_022196	hypothetical protein-2602; ankyrin-like	14	10	0.714286	1.4
SPU_025818	proteasome (prosome, macropain) 26S subunit, non-ATPase, 2-1	13	10	0.769231	1.3
SPU_000965	hypothetical LOC585129	1	10	10	0.1
SPU_011106	Annexin A4	12	10	0.833333	1.2
SPU_000759	proteasome 26S non-ATPase subunit 13 isoform 2	8	10	1.25	0.8
SPU_007014	P-glycoprotein-3	6	10	1.66667	0.6
SPU_015605	Ras-Related Protein RAB-23-LIKE	15	10	0.666667	1.5
SPU_012228	Arp2/3	8	10	1.25	0.8
SPU_021029	human chromosome 6 open reading frame 183	5	10	2	0.5
SPU_000056	TPR repeat-containing protein c10orf93	10	10	1	1
SPU_005719	human chromosome 1 open reading frame 125	5	10	2	0.5
SPU_002638	Sp-Rap2C	4	10	2.5	0.4
SPU_010656	NCAG1	4	10	2.5	0.4
SPU_021056	Nucleoside diphosphate kinase NBR-A (NDK NBR-A) (NDP kinase NBR-A)	4	10	2.5	0.4
SPU_007516	myotropin	7	9	1.28571	0.777778
SPU_015691	Inositol monophosphatase 1	2	9	4.5	0.222222
SPU_004349	hypothetical protein	9	9	1	1
SPU_015356	BTB (POZ) domain containing 16; germ cell-less homolog 1 (Drosophila)-like	13	9	0.692308	1.44444
SPU_009400	KIFC5	6	9	1.5	0.666667
SPU_023461	calpain-3 isoform c	9	9	1	1
SPU_025703	grk, bark, ADRBK	8	9	1.125	0.888889
SPU_010943	singed; actin bundling protein	19	9	0.473684	2.11111
SPU_022332	thiopurine S-methyltransferase	4	9	2.25	0.444444
XP_001181546.1	RIKEN cDNA 4930404H21 gene	4	9	2.25	0.444444
SPU_009263	glycogen synthase kinase 3 beta	26	9	0.346154	2.88889
XP_786996.2	proteasome subunit alpha type-4	8	9	1.125	0.888889
XP_001175851.1	similar to protein phosphatase 1	7	9	1.28571	0.777778
XP_793130.2	similar to Adenylate kinase	8	9	1.125	0.888889
XP_001197072.1	similar to Na/Ca exchanger	2	9	4.5	0.222222
SPU_016847	mediator of cell motility 1	7	9	1.28571	0.777778
SPU_000145	putative apoptosis-inducing factor, mitochondrion associated 2	12	9	0.75	1.33333
SPU_023605	FAP80, IFT122A, Intraflagellar Transport Protein 122A	34	9	0.264706	3.77778
SPU_023931	proteasome 26S non-ATPase subunit 1	8	9	1.125	0.888889
SPU_017502	Arp2/3 complex	5	9	1.8	0.555556
SPU_016161	similar to WD repeat domain 52	17	9	0.529412	1.88889
SPU_028912	proteasome subunit p58; proteasome (prosome, macropain) 26S subunit, non-ATPase	7	9	1.28571	0.777778
SPU_017072	RAS-Related Protein RAB-8, Sp-RAB8A	5	9	1.8	0.555556
SPU_010492	human chromosome 14 open reading frame 45	17	9	0.529412	1.88889
SPU_025420	human chromosome 10 open reading frame 92-like	12	9	0.75	1.33333
SPU_008243	human chromosome 10 open reading frame 79	12	9	0.75	1.33333
XP_001193778.1	hypothetical protein	7	9	1.28571	0.777778
SPU_030233	DNAH14, DHC5B, Sp-DNAH14, axonemal dynein	3	9	3	0.333333
SPU_017815	WD repeat domain 52	2	9	4.5	0.222222
XP_001200629.1	hypothetical protein	4	9	2.25	0.444444
SPU_024596	dynein, axonemal, heavy chain 8-like-1	3	9	3	0.333333
SPU_019788	ribosomal protein L27	0	9	-	-
SPU_002939	neurofilament heavy polypeptide	12	9	0.75	1.33333
SPU_006879	tubulin beta-2C	8	9	1.125	0.888889
SPU_026177	integrator complex subunit 6	10	9	0.9	1.11111
SPU_008000	ODA-DC3	4	8	2	0.5
SPU_026866	KIAA1529 protein-like-3	9	8	0.888889	1.125
SPU_024961	hypothetical protein-2760		8	-	-
SPU_017347	GDP-mannose 4,6 dehydratase (GDP-D-mannose dehydratase) (GMD)	10	8	0.8	1.25
SPU_014463	IQ motif containing H; protein kinase NYD-SP5	7	8	1.14286	0.875
SPU_007884	adenylate kinase 8-like	10	8	0.8	1.25
SPU_011581	hypothetical protein-72	6	8	1.33333	0.75
SPU_010977	4930451C15Rik protein	0	8	-	-
SPU_000513	Sp-urchin dual oxidase	2	8	4	0.25
SPU_005509	kinesin family member 3A [Homo sapiens]	5	8	1.6	0.625
SPU_011353	kinesin family member 13A [Homo sapiens]	7	8	1.14286	0.875
SPU_008114	hypothetical protein	7	8	1.14286	0.875
SPU_019491	hypothetical protein	10	8	0.8	1.25
SPU_020833	nuclear transport factor 2	7	8	1.14286	0.875
XP_001182314.1	radial spoke head 10	14	8	0.571429	1.75
SPU_018598	UBE2N	11	8	0.727273	1.375
SPU_016045	cAMP-dependent protein kinase A catalytic subunit	7	8	1.14286	0.875
SPU_021809	Forkhead-associated domain-containing protein 1	14	8	0.571429	1.75
SPU_012611	Neurotensin endopeptidase, Mitochondrial oligopeptidase M, Microsomal endopeptidase	3	8	2.66667	0.375
SPU_026433	human chromosome 10 open reading frame 123-like	16	8	0.5	2
SPU_015907	similar to Wiskott-Aldrich syndrome-like	7	8	1.14286	0.875
XP_001190661.1	serine/threonine protein kinase	2	8	4	0.25
SPU_009254	hypothetical protein	9	8	0.888889	1.125
SPU_011989	coiled-coil domain containing 19	4	8	2	0.5
SPU_013387	human chromosome 6 open reading frame 103-like; calpain family cysteine protease domain-containing	14	8	0.571429	1.75
SPU_000446	protein ADRM1 (adhesion-regulating molecule 1), putative ARM-1 protein	2	8	4	0.25
SPU_025472	ubiquitin-activating enzyme E1-like 2	5	8	1.6	0.625
SPU_027825	hypothetical protein-1215	9	8	0.888889	1.125
SPU_001411	hypothetical protein-1325; RAB9A, member RAS oncogene family-like	5	8	1.6	0.625
SPU_021350	long transient receptor potential channel 3	8	8	1	1
XP_001192985.1	dynein light chain 1 (LRR-DLC), axonemal	3	8	2.66667	0.375
SPU_010580	ubiquitin-conjugating enzyme	4	8	2	0.5
SPU_026858	ropporin	6	8	1.33333	0.75
SPU_014869	Thioredoxin peroxidase 2, Thioredoxin-dependant peroxide reductase 2	3	8	2.66667	0.375
SPU_008543	Alcohol dehydrogenase [NADP+] (Aldo-keto reductase family 1, member A1) (aldehyde reductase)	6	7	1.16667	0.857143
XP_781655.2	hydrocephalus-inducing protein	6	7	1.16667	0.857143
XP_001186505.1	GDP-dissociation inhibitor	11	7	0.636364	1.57143
XP_001177076.1	similar to Proteasome (prosome, macropain) subunit, beta type, 1	2	7	3.5	0.285714
SPU_009022	spermatogenesis associated 4	3	7	2.33333	0.428571
SPU_021034	coiled-coil domain containing 37	9	7	0.777778	1.28571
SPU_025962	annexin A7-2	7	7	1	1
XP_001197593.1	proteasome subunit alpha type-7	2	7	3.5	0.285714
SPU_026993	hippocalcin-like 1	8	7	0.875	1.14286
SPU_025490	similar to RIKEN cDNA 4930415O20	7	7	1	1
SPU_017631	hypothetical protein-2348	7	7	1	1
SPU_016763	casein kinase II beta isoform 1	8	7	0.875	1.14286
SPU_016555	fibrillin-2-like	12	7	0.583333	1.71429
SPU_013538	testis development protein NYD-SP29	5	7	1.4	0.714286
SPU_006716	hypothetical protein-491	2	7	3.5	0.285714
SPU_026571	KIAA1992 protein; tetratricopeptide repeat domain 21B	20	7	0.35	2.85714
SPU_022266	calmoddulin	5	7	1.4	0.714286
SPU_004813		0	7	-	-
SPU_014567	Erythrocyte band 7 integral membrane protein (Stomatin) (Protein7.2b)	10	7	0.7	1.42857
SPU_015240	HEAT repeat containing 4-2	5	7	1.4	0.714286
SPU_018636	arachidonate 5-lipoxygenase-8	5	7	1.4	0.714286
SPU_013770	Adenosylhomocysteinase 1 (S-adenosyl-L-homocysteine hydrolase 1) (ADOHCYASE 1)	21	7	0.333333	3
gi|115668824|ref|XP_001180708.1|	similar to calcium transporter 2	5	7	1.4	0.714286
SPU_023066		0	7	-	-
SPU_013856	ubiquitin specific protease 14	12	7	0.583333	1.71429
SPU_000508	GbetaA, gnb, Gbeta	2	7	3.5	0.285714
SPU_014344	ADP_ribosyl_GH superfamily	14	7	0.5	2
SPU_030225	DNAH3, DHC7B, axonemal dynein	4	7	1.75	0.571429
SPU_000060	ankyrin repeat domain-containing protein 42	4	7	1.75	0.571429
SPU_010738		0	7	-	-
SPU_006261	Adenine phosphoribosyltransferase (APRT)	3	7	2.33333	0.428571
SPU_025198	myc-binding protein-associated protein; MYCBP associated protein	16	7	0.4375	2.28571
SPU_023221	Tctex2-related dynein light chain	7	7	1	1
SPU_016106	ankyrin superfamily	1	7	7	0.142857
SPU_026331	human chromosome 1 open reading frame 125-like	15	7	0.466667	2.14286
SPU_007145	hypothetical protein-507; ubiquitin-protein ligase (Tom1)-like	5	7	1.4	0.714286
XP_790497.2	leucine-rich repeat-containing protein 71	10	7	0.7	1.42857
XP_001197263.1	similar to major yolk protein precursor	0	7	-	-
SPU_024936	tubulin, beta, 2	5	7	1.4	0.714286
SPU_013076	uncharacterized protein C1orf194	3	7	2.33333	0.428571
SPU_005542	ankyrin2,3/unc44-278	7	7	1	1
SPU_018822	hypothetical protein LOC757406	0	6	-	-
SPU_015312	Rab23 Like, RAS-Related Protein RAB-23-LIKE	8	6	0.75	1.33333
SPU_007550		0	6	-	-
SPU_018376	hypothetical LOC581148	0	6	-	-
SPU_005804	hypothetical protein-1603; coiled-coil domain containing 27-like	9	6	0.666667	1.5
SPU_009781	NACHT and WD repeat domain containing 1-1	2	6	3	0.333333
SPU_013287	calcium and integrin binding protein CIB	2	6	3	0.333333
SPU_019300	N-ethylmaleimide sensitive fusion protein attachment protein alpha, alpha-SNAP	6	6	1	1
SPU_015508	unnamed protein product	8	6	0.75	1.33333
SPU_000663	Dual specificity protein phosphatase 24	14	6	0.428571	2.33333
SPU_008443	P-glycoprotein-3	6	6	1	1
SPU_028917	Glycerol-3-phosphate dehydrogenase [NAD+], cytoplasmic (GPD-C) (GPDH-C)	3	6	2	0.5
SPU_008799	dynein light chain Type 1	10	6	0.6	1.66667
SPU_011239	Intraflagellar transport 80 homolog (WD-repeat protein 56) [Homo sapiens]	17	6	0.352941	2.83333
SPU_017466	malignant T cell amplified sequence 1	8	6	0.75	1.33333
SPU_027227	Intraflagellar transport 20	11	6	0.545455	1.83333
SPU_017225	similar to rhoptry protein	12	6	0.5	2
SPU_004076	hypothetical protein	5	6	1.2	0.833333
SPU_002507	Ras-associated protein Rap1	3	6	2	0.5
SPU_002164	122C, DUF590	3	6	2	0.5
XP_001180380.1	NACHT and WD repeat domain-containing protein 1	5	6	1.2	0.833333
SPU_017612	phosphodiesterase 6D, retinal rod rhodopsin-sensitive cGMP 3',5'-cyclic phosphodiesterase subunit delta	2	6	3	0.333333
SPU_001788	Serine/threonine protein phosphatase PP1-beta catalytic subunit (PP-1B)	5	6	1.2	0.833333
XP_001195864.1	similar to LOC414565 protein	0	6	-	-
SPU_002694	glutathione S-transferase class-alpha	7	6	0.857143	1.16667
SPU_006321	telomerase-associated protein 1-like-7	4	6	1.5	0.666667
XP_001192237.1	dynein, axonemal, heavy chain 5	2	6	3	0.333333
XP_001185449.1	GDP-mannose 4,6 dehydratase	5	6	1.2	0.833333
SPU_022072	Histone H4	0	6	-	-
SPU_010637	WD repeat domain 35; flagellar associated protein (Chlamydomonas)-like	26	6	0.230769	4.33333
SPU_000253	Ras-associated protein Rap1-LIKE 1	1	6	6	0.166667
SPU_011157	RAS-Related Protein RAB-14	7	6	0.857143	1.16667
SPU_008319	hypothetical protein LOC561722	3	6	2	0.5
SPU_022268	ankyrin repeat domain 5	6	6	1	1
SPU_024958	hypothetical protein-222	4	6	1.5	0.666667
XP_001181406.1	proteasomal ubiquitin receptor ADRM1-like	1	6	6	0.166667
SPU_012542	Calcium binding protein 39 (Mo25 protein)	12	6	0.5	2
XP_001187936.1	ATP-binding cassette transporter subfamily A	6	6	1	1
SPU_004874	hypothetical protein-433	1	6	6	0.166667
SPU_002459	similar to MGC68877 protein	5	6	1.2	0.833333
SPU_012471	Dihydrofolate reductase	6	6	1	1
SPU_012112	Rab5 Like, RAS-Related Protein RAB-5 Like	6	6	1	1
SPU_016429	DLEC1 protein; deleted in lung and esophageal cancer 1	8	6	0.75	1.33333
SPU_002490	6-phosphogluconolactonase (6PGL)	5	6	1.2	0.833333
SPU_007129	membrane-type 1 matrix metalloproteinase cytoplasmic tail binding protein-1 like	6	6	1	1
SPU_005469	N-acetylneuraminic acid phosphate synthase	4	6	1.5	0.666667
SPU_017462	aspartate aminotransferase 1; glutamic-oxaloacetic transaminase 1, soluble	18	6	0.333333	3
XP_001181395.1	similar to arginine kinase	3	6	2	0.5
SPU_005437	UPF0732 protein v1g81173-like	3	6	2	0.5
SPU_010436	similar to LOC365476 protein	24	6	0.25	4
SPU_021651	Intraflagellar transport 172, Wimple, Selective LIM-binding factor	12	6	0.5	2
SPU_027840	dynein heavy chain 8, axonemal	7	6	0.857143	1.16667
XP_001179561.1	similar to ATP-binding cassette transporter subfamily A	3	6	2	0.5
SPU_016790	Sp-Rac1/2/3	4	6	1.5	0.666667
SPU_002101	KIAA1529-like	6	6	1	1
SPU_003506	hydrocephalus inducing homolog (mouse)-3	4	6	1.5	0.666667
XP_790174.2	uncharacterized protein KIAA1751 homolog	8	6	0.75	1.33333
SPU_022529	thioredoxin peroxidase, Thiol-specific antioxidant protein	1	6	6	0.166667
SPU_010886	dynein, axonemal, heavy chain 7A	6	6	1	1
SPU_018965	uncharacterized protein LOC580808	3	6	2	0.5
SPU_015797	hypp-115; neuron navigator 2-like; neuron navigator 3-like	3	6	2	0.5
SPU_018240	3-oxo-5-alpha-steroid 4-dehydrogenase 1 (Steroid 5-alpha-reductase 1) (SR type 1) (S5AR)	7	6	0.857143	1.16667
SPU_009464	hypothetical protein-47; centromere-binding protein-like	7	6	0.857143	1.16667
SPU_010396	tubulin, beta 4	15	6	0.4	2.5
SPU_007820	histone H3	0	5	-	-
XP_780182.2	protein phosphatase with EF-hand	2	5	2.5	0.4
SPU_005032	calmodulin	9	5	0.555556	1.8
XP_001176581.1	similar to MGC69420 protein	0	5	-	-
SPU_028506	puromycin-sensitive aminopeptidase	3	5	1.66667	0.6
SPU_025585	TIP120 protein	4	5	1.25	0.8
SPU_019558	Arl13b, ADP-Ribosylation Factor-Like 2 Like 1	7	5	0.714286	1.4
SPU_006767	Sp-Sar1b, Sp-Sara2, Sar1a gene homolog 2	0	5	-	-
SPU_024343	histone	0	5	-	-
SPU_001818	Ras-like protein enriched in brain 2	4	5	1.25	0.8
SPU_020184	reverse transcriptase-like-49	2	5	2.5	0.4
SPU_020097	human chromosome 1 open reading frame 173-like	15	5	0.333333	3
SPU_013016	N-myc downstream regulated gene 1	4	5	1.25	0.8
SPU_020140	programmed cell death 6 interacting protein	8	5	0.625	1.6
SPU_020452	Glucose regulated protein	3	5	1.66667	0.6
SPU_006852	Thymidylate synthase (TS) (TSase)	5	5	1	1
SPU_001062	Skp1/Elongin C	11	5	0.454545	2.2
NP_999710.2	histone H2B	0	5	-	-
SPU_009451	spermatogenesis associated 6-like	2	5	2.5	0.4
SPU_003731	Glyoxylate reductase/hydroxypyruvate reductase	2	5	2.5	0.4
SPU_028894	retinitis pigmentosa (autosomal dominant); retinitis pigmentosa RP1 protein	8	5	0.625	1.6
SPU_020435	hexokinase I	6	5	0.833333	1.2
SPU_011920	transcription elongation factor B (SIII)	4	5	1.25	0.8
SPU_008574	hypothetical protein-1794; patatin (bacterial)-like	8	5	0.625	1.6
SPU_018233	tetratricopeptide repeat domain 26	6	5	0.833333	1.2
SPU_027647	ATP-binding cassette, sub-family B (MDR/TAP), member 1B-3	1	5	5	0.2
SPU_019136	uncharacterized protein LOC752384	6	5	0.833333	1.2
SPU_011446	Bardet-Biedl syndrome 1 protein	6	5	0.833333	1.2
SPU_007332	ankyrin2,3/unc44-like-58	9	5	0.555556	1.8
SPU_015573	ATP-binding cassette transporter 1	1	5	5	0.2
SPU_016327	Peptidase_M49	7	5	0.714286	1.4
SPU_026062	similar to RIKEN cDNA 3100002J23 gene	1	5	5	0.2
SPU_028358	Aldo keto reductase, AKR fragment	0	5	-	-
SPU_021207	Phosphodiesterase 8A, isoform 1	0	5	-	-
SPU_008490	human chromosome 1 open reading frame 222-like	7	5	0.714286	1.4
XP_796198.2	similar to LOC365476 protein	16	5	0.3125	3.2
SPU_012795	hypothetical protein-2050; human chromosome 6 open reading frame 103-like	5	5	1	1
SPU_020429	RAS-Related Protein RAB-28	5	5	1	1
SPU_009878	CaM kinase-like 3	2	5	2.5	0.4
SPU_015669	hypothetical protein-797; cathepsin-like	7	5	0.714286	1.4
SPU_007155	Glyceraldehyde-3-phosphate dehydrogenase (GAPDH)	9	5	0.555556	1.8
XP_785052.2	coiled-coil domain-containing protein 147	7	5	0.714286	1.4
SPU_027631	End Binding Protein 1	2	5	2.5	0.4
SPU_028434	dynein heavy chain 14	1	5	5	0.2
SPU_007319	cytochrome b5 domain containing 1	5	5	1	1
SPU_026843	echinonectin-43	2	5	2.5	0.4
SPU_014715	Gelsolin	4	5	1.25	0.8
SPU_027893	IQ motif containing G	7	5	0.714286	1.4
SPU_005869	hypothetical protein-465	6	5	0.833333	1.2
SPU_010531	tubulin alpha-1C	0	5	-	-
SPU_010118	MAPK14, p38 alpha	2	5	2.5	0.4
XP_001177415.1	similar to HLC-32	0	5	-	-
SPU_020282	Intraflagellar transport 88, tetratricopeptide repeat domain 10 (TTC10), TG737, Polaris	8	5	0.625	1.6
SPU_014107	sperm flagellar 2-1	10	5	0.5	2
SPU_014562	Erythrocyte band 7 integral membrane protein (Stomatin) (Protein 7.2b)	8	5	0.625	1.6
SPU_000795	Tctex1 outer arm dynein light chain	6	5	0.833333	1.2
SPU_004764	arachidonate 12-lipoxygenase, 12R type-like	2	5	2.5	0.4
SPU_006392	RAS-Related Protein RAB-33	7	5	0.714286	1.4
SPU_005922	hypothetical protein-1616; telomerase-associated protein 1-like	2	5	2.5	0.4
XP_001181510.1	ubiquitin-conjugating enzyme E2 variant 2	3	5	1.66667	0.6
SPU_007977	ketanin p60 subunit A-like 2	3	5	1.66667	0.6
SPU_020621	axonemal dynein heavy chain DNAH5	3	5	1.66667	0.6
SPU_000003	hypothetical protein-1239	6	5	0.833333	1.2
SPU_015431	ankyrin2,3/unc44-like-108	6	5	0.833333	1.2
SPU_026704	human chromosome X open reading frame 30-like-1	8	5	0.625	1.6
SPU_003378	zf-C2H2	1	5	5	0.2
SPU_001176	zinc finger protein 862-2	5	5	1	1
SPU_004774	hypothetical protein-1543	1	5	5	0.2
SPU_023380	SEC14-like protein 2 (Alpha-tocopherol associated protein) (TAP) (hTAP)	8	5	0.625	1.6
SPU_009119	pol polyprotein like-252	7	5	0.714286	1.4
SPU_012282	actin	1	4	4	0.25
SPU_004242	Argininosuccinate synthase (Citrulline--aspartate ligase)	6	4	0.666667	1.5
SPU_025823	uncharacterized protein LOC100892708	1	4	4	0.25
SPU_001513	thioredoxin-like 1, various isoforms	3	4	1.33333	0.75
SPU_028375	golgi phosphoprotein 3	1	4	4	0.25
XP_001183497.1	LRP2-binding protein	3	4	1.33333	0.75
SPU_024014	similar to hypothetical protein LOC28989	10	4	0.4	2.5
SPU_024773	all-trans retinol dehydrogenase	1	4	4	0.25
SPU_014790	protein phosphatase 1, regulatory subunit 7; yeast sds22 homolog	6	4	0.666667	1.5
SPU_002304	von Willebrand factor A domain-containing protein 3A	5	4	0.8	1.25
SPU_013929	RAS-Related Protein RAB-10	3	4	1.33333	0.75
XP_001178733.1	hypothetical protein	2	4	2	0.5
SPU_026430	proteasome (prosome, macropain) subunit, alpha type, 2(psma2	0	4	-	-
SPU_011107	annexin	3	4	1.33333	0.75
SPU_026381	polycystic kidney and hepatic disease 1-like 1	5	4	0.8	1.25
SPU_009066	S-methyl-5-thioadenosine phosphorylase (5'-methylthioadenosine phosphorylase)	11	4	0.363636	2.75
SPU_004856	acetyl-Coenzyme A acetyltransferase 3	0	4	-	-
SPU_013172	adhesion receptor	4	4	1	1
SPU_021944	KIAA1095 protein-like; PDZ domain containing ring finger 3-like; TNF receptor-associated factor 6-like	0	4	-	-
SPU_008266	Heat shock protein beta-11	2	4	2	0.5
SPU_028887	cystatin-A2-like	1	4	4	0.25
XP_797673.1	leucine rich repeat containing 48	0	4	-	-
SPU_021236	Rab-like protein 4, RAYL	3	4	1.33333	0.75
SPU_011785	uncoordinated locomotion-89, kinesin-like motor protein	5	4	0.8	1.25
SPU_007821	similar to LOC495986 protein	1	4	4	0.25
XP_779975.2	YKT6 v-SNARE protein	6	4	0.666667	1.5
SPU_018479	Cell Division Cycle 42-LIKE	1	4	4	0.25
XP_001186225.1	hypothetical protein	3	4	1.33333	0.75
SPU_012828	Ubiquitin-conjugating enzyme E2 L3	3	4	1.33333	0.75
XP_001193460.1	dynein, cytoplasmic, light polypeptide 2A	5	4	0.8	1.25
XP_787940.2	voltage-dependent T-type calcium channel alpha-1	6	4	0.666667	1.5
SPU_023692	ribosomal protein L18a	0	4	-	-
SPU_005519	ADP-Ribosylation Factor-Like1	4	4	1	1
SPU_010799	cyclin-dependent kinase-like 1, cell division cycle 2-related	0	4	-	-
SPU_015915	PF6 central apparatus protein	5	4	0.8	1.25
SPU_021306	similar to hypothetical protein LOC152940	2	4	2	0.5
SPU_006503	hippocalcin-like 1	3	4	1.33333	0.75
XP_001179206.1	MORN repeat-containing protein 5	3	4	1.33333	0.75
SPU_027579	RIB43A-like with coiled-coils protein 2	4	4	1	1
SPU_003898	Gq, G alpha q, Gnaq	4	4	1	1
SPU_009549	syndecan-binding protein prov protein (syntenin)	0	4	-	-
XP_001192105.1	hypothetical protein	0	4	-	-
SPU_017701	NACHT and WD repeat domain containing 1	17	4	0.235294	4.25
SPU_019393	small fragment nuclease	0	4	-	-
SPU_004561	phosphoglutamase 1	1	4	4	0.25
SPU_012817	Phosphoglycerate kinase 1 (Primer recognition protein 2) (PRP 2)	9	4	0.444444	2.25
SPU_020719	human chromosome 1 open reading frame 201	2	4	2	0.5
SPU_008872	coiled-coil domain containing 96	8	4	0.5	2
SPU_000742	Uev1a	3	4	1.33333	0.75
SPU_017173	dynein, axonemal, heavy chain 9-like	7	4	0.571429	1.75
XP_001179205.1	kinesin-like protein KIF17-like	5	4	0.8	1.25
SPU_028068	KCNMA1	4	4	1	1
SPU_015709	DCN1, defective in cullin neddylation 1, domain containing 1	2	4	2	0.5
SPU_009964	Protein phosphatase 2B regulatory subunit 1, Protein phosphatase 3 regulatory subunit B alpha isoform 1	9	4	0.444444	2.25
SPU_004558	uncharacterized protein LOC755292	8	4	0.5	2
SPU_017972	Sp-Ral1, Ras like protein A	3	4	1.33333	0.75
SPU_006445	PAF acetylhydrolase 29 kDa subunit	2	4	2	0.5
SPU_028357	WD repeat domain 1; actin interacting protein 1 [Xenopus laevis]	6	4	0.666667	1.5
SPU_013756	peptidylprolyl isomerase B; peptidyl-prolyl cis-trans isomerase B	0	4	-	-
SPU_007813	hypothetical protein-527	0	4	-	-
XP_001192126.1	intraflagellar transport protein 140	5	4	0.8	1.25
SPU_021203	aminotransferase (mosquito)-like	3	4	1.33333	0.75
SPU_028665	usherin	0	4	-	-
SPU_000707	S1 RNA binding domain 1	3	4	1.33333	0.75
SPU_019591	Tektin1-2	11	4	0.363636	2.75
SPU_012149	Glutathione S-transferase alpha-4	4	4	1	1
SPU_010980	arachidonate 5-lipoxygenase-6	24	4	0.166667	6
SPU_020363	endo-beta-N-acetylglucosaminidase; cytosolic endo-beta-N-acetylglucosaminidase	5	4	0.8	1.25
SPU_003119	alpha isoform of regulatory subunit B55, protein phosphatase 2	2	4	2	0.5
XP_001177943.1	ADP-ribosylation factor-like 8B	1	4	4	0.25
SPU_017444	ADP-ribosylarginine hydrolase-2	1	4	4	0.25
SPU_017469	ATP-binding cassette, sub-family E (OABP)	0	4	-	-
XP_791435.2	adenylate kinase 8-like	4	4	1	1
SPU_025822	hypothetical protein-2803	1	4	4	0.25
SPU_012923	human chromosome 10 open reading frame 93	7	4	0.571429	1.75
SPU_006037	Glycine N-methyltransferase (Folate-binding protein)	0	4	-	-
SPU_024670	proteasome (prosome, macropain) 26S subunit, ATPase 2, 26S protease regulatory subunit 7, Mss1	9	4	0.444444	2.25
SPU_017819	human chromosome 14 open reading frame 50	1	4	4	0.25
SPU_004750	acyl-CoA synthetase bubblegum family member 1	3	4	1.33333	0.75
SPU_015400	ankyrin2,3/unc44-308	0	4	-	-
SPU_008008	similar to mal5	1	4	4	0.25
SPU_025682	ring finger and SPRY domain containing 1 like	5	4	0.8	1.25
SPU_017780	leucine rich repeat containing 67	1	4	4	0.25
SPU_028057	dynein, axonemal, heavy chain 17-like	3	4	1.33333	0.75
SPU_022153	CKI alpha, casein kinase I alpha	0	4	-	-
SPU_025320	UTP20, small subunit (SSU) processome component, homolog (yeast) like-2	3	4	1.33333	0.75
XP_001186628.1	hypothetical protein	0	4	-	-
XP_783211.2	ankyrin repeat domain-containing protein 50	1	4	4	0.25
SPU_010266	amiloride-sensitive cation channel 2, neuronal	5	4	0.8	1.25
SPU_008067	uncharacterized protein LOC763602	1	4	4	0.25
SPU_009483	CyIIb	5	4	0.8	1.25
SPU_017363	DNA replication helicase 2 homolog (yeast)	2	4	2	0.5
XP_798615.2	uncharacterized protein LOC587715	8	3	0.375	2.66667
SPU_008645	platelet-activating factor acetylhydrolase 1-like	0	3	-	-
XP_001178110.1	hypothetical protein	0	3	-	-
SPU_009009	coiled-coil domain containing 108	2	3	1.5	0.666667
SPU_019387	RAS-Related Protein RAB-32	3	3	1	1
SPU_003074	leucine rich repeat containing 69	5	3	0.6	1.66667
SPU_002998	Hypoxanthine-guanine phosphoribosyltransferase (HGPRT) (HGPRTase)	3	3	1	1
SPU_013838	electron-transfer-flavoprotein, alpha polypeptide	0	3	-	-
SPU_028857	Carbonyl reductase 3	4	3	0.75	1.33333
SPU_022924	Glyoxylate reductase/hydroxypyruvate reductase	2	3	1.5	0.666667
SPU_001218	uncharacterized protein LOC574562	2	3	1.5	0.666667
SPU_027507	uncharacterized protein LOC580256	5	3	0.6	1.66667
NP_999742.1	metallothionein-A	2	3	1.5	0.666667
SPU_022991	Rab21 Like, RAS-Related Protein RAB-21 LIKE	2	3	1.5	0.666667
|XP_794667.2	cAMP-dependent protein kinase catalytic subunit-like 2	2	3	1.5	0.666667
XP_001203167.1	tetratricopeptide repeat domain 26	1	3	3	0.333333
SPU_024431	lambda-crystallin	6	3	0.5	2
SPU_010876	SpPKC1, cPKC, conventional PKC, protein kinase C	3	3	1	1
SPU_023430	arachidonate 5-lipoxygenase-9	2	3	1.5	0.666667
SPU_024413	Plant cadmium resistance 3-like	0	3	-	-
SPU_006679	N-acetyltransferase 11	1	3	3	0.333333
SPU_001909	LanC lantibiotic synthetase component C-like 3	2	3	1.5	0.666667
SPU_002189	ArfGAP superfamily, PH-like superfamily	7	3	0.428571	2.33333
SPU_005978	Mannose-6-phosphate isomerase (Phosphomannose isomerase) (PMI) (Phosphohexomutase)	5	3	0.6	1.66667
SPU_025413	c-Myc-binding protein	5	3	0.6	1.66667
SPU_018047	proteasome subunit alpha type 7	4	3	0.75	1.33333
SPU_000411	tubulin beta-2C	1	3	3	0.333333
SPU_021702	ribosomal protein L11 - duplicate	0	3	-	-
XP_001177275.1	gelsolin	7	3	0.428571	2.33333
SPU_000091	fimbrin, isoform A	1	3	3	0.333333
SPU_007250	WD repeat domain 19-1; WD repeat membrane protein	5	3	0.6	1.66667
XP_793431.2	Tetratricopeptide repeat domain 21B	4	3	0.75	1.33333
XP_001180090.1	glutamate-cysteine ligase modifier subunit	2	3	1.5	0.666667
SPU_002227	protein pitchfork-like	3	3	1	1
SPU_018981	ARL11-Like 2, ADP-Ribosylation Factor-Like 11 LIKE 2	4	3	0.75	1.33333
XP_001182996.1	flocculin-like protein	0	3	-	-
SPU_010443	ankyrin and armadillo repeat containing	11	3	0.272727	3.66667
SPU_018316	similar to 11R-lipoxygenase	4	3	0.75	1.33333
SPU_019590	intraflagellar transport 52 homolog (Chlamydomonas)-1	10	3	0.3	3.33333
SPU_004938	similar to Prohibitin-2	0	3	-	-
SPU_009686	B-cell receptor associated protein (LOC575755)	1	3	3	0.333333
SPU_018717	actin-related protein 2 isoform a	10	3	0.3	3.33333
SPU_011022	discs large	0	3	-	-
SPU_018369	Arp2/3 complex	1	3	3	0.333333
SPU_005605	human chromosome 12 open reading frame 63-like	8	3	0.375	2.66667
SPU_012598	PREDICTED: similar to WD repeat domain 56 [Strongylocentrotus purpuratus]	8	3	0.375	2.66667
SPU_005282	human chromosome 14 open reading frame 166B	15	3	0.2	5
XP_001199021.1	uncharacterized protein LOC763141	5	3	0.6	1.66667
SPU_007441	similar to MGC139263 protein	1	3	3	0.333333
SPU_014399	Carbonyl reductase [NADPH] 1 (NADPH-dependent carbonyl reductase 1)	1	3	3	0.333333
SPU_002678	primary ciliary dyskinesia protein 1	2	3	1.5	0.666667
SPU_003409	human chromosome 19 open reading frame 45-like	0	3	-	-
SPU_016277	ATP-binding cassette sub-family A member 3 (ATP-binding cassette transporter 3)	0	3	-	-
SPU_014770	telomerase-associated protein 1	4	3	0.75	1.33333
SPU_019927	TNF receptor-associated factor 3 interacting protein 1	5	3	0.6	1.66667
SPU_018575	TNF receptor-associated factor 3 interacting 1	1	3	3	0.333333
SPU_010691	DEAD (Asp-Glu-Ala-Asp) box polypeptide 3, Y-linked	1	3	3	0.333333
SPU_026895	uncharacterized protein LOC587261	2	3	1.5	0.666667
SPU_022648	ubiquitin-conjugating enzyme E2G 1	2	3	1.5	0.666667
NP_999644.1	calmodulin-binding carboxy-terminal kinesin	1	3	3	0.333333
SPU_002491	6-phosphogluconolactonase (6PGL)	4	3	0.75	1.33333
SPU_023560	kinesin family member 1B [Homo sapiens], kinesin family member 1Bbeta isoform 1 [Homo sapiens]	4	3	0.75	1.33333
XP_795619.2	Translationally-controlled tumor protein homolog	4	3	0.75	1.33333
SPU_012909	eukaryotic translation initiation factor 6	6	3	0.5	2
XP_788383.2	oublecortin domain-containing protein 5	3	3	1	1
SPU_007655	Cyclin-dependent protein kinase 2, Cell division protein kinase 2, EC 2.7.1.37	4	3	0.75	1.33333
XP_001191065.1	uncharacterized protein LOC764814	5	3	0.6	1.66667
SPU_010631	arp 3	3	3	1	1
SPU_002855	hypothetical protein	4	3	0.75	1.33333
SPU_007036	vacuolar protein sorting 35 homolog (S. cerevisiae)	4	3	0.75	1.33333
SPU_012023	hypothetical protein-2013	4	3	0.75	1.33333
SPU_027527	Hatpase	0	3	-	-
SPU_011700	nasal embryonic LHRH factor	6	3	0.5	2
SPU_004893	alanyl-tRNA synthetase	10	3	0.3	3.33333
SPU_005840	telomerase-associated protein 1-like-5	3	3	1	1
SPU_002909	Glutamate--cysteine ligase regulatory subunit (Gamma-glutamylcysteine synthetase)	0	3	-	-
SPU_020991	uncharacterized protein LOC587107	4	3	0.75	1.33333
SPU_012488	Dihydropteridine reductase (HDHPR) (Quinoid dihydropteridine reductase)	3	3	1	1
SPU_002761	hypothetical protein-1412	0	3	-	-
SPU_023557	axonemal dynein heavy chain 6	5	3	0.6	1.66667
SPU_011031	Rho related BTB domain containing protein 3	1	3	3	0.333333
SPU_004107	Sp-Sarm-related 12	1	3	3	0.333333
SPU_004780	thioredoxin reductase 3-like; thioredoxin and glutathione reductase-like	0	3	-	-
XP_783551.2	hypothetical protein	3	3	1	1
SPU_019223	hypothetical protein	2	3	1.5	0.666667
SPU_006810	Na/Ca exchanger (Na(+)/Ca(2+)-exchange protein)	0	3	-	-
SPU_023959	hypothetical protein-2698	5	3	0.6	1.66667
SPU_014778	prion protein interacting protein	3	3	1	1
XP_796283.1	cytosolic malate dehydrogenase	2	3	1.5	0.666667
SPU_021227	dynein, axonemal, heavy chain 8	2	3	1.5	0.666667
XP_001175845.1	uncharacterized protein ZK1073.1-like	4	3	0.75	1.33333
SPU_001302	similar to oxysterol-binding protein	3	3	1	1
SPU_016258	coiled-coil domain containing 40-2	3	3	1	1
SPU_009608	hypothetical protein-52; nephrin-like	0	3	-	-
SPU_012877	KIF27, KIF7	1	3	3	0.333333
SPU_028685	adhesion protein	1	3	3	0.333333
SPU_003110	eukaryotic translation initiation factor 5A	0	3	-	-
SPU_012472	alpha-amylase (EC 3.2.1.1) precursor	0	3	-	-
SPU_010283	hypothetical protein	0	3	-	-
SPU_026644	transcription factor Sp-GCF1	4	3	0.75	1.33333
SPU_019812	dynein, axonemal, heavy chain 2-like	0	2	-	-
SPU_014584	D-3-phosphoglycerate dehydrogenase (3-PGDH)	3	2	0.666667	1.5
XP_001186669.1	EF-hand domain-containing family member B	3	2	0.666667	1.5
SPU_000146	Karyopherin (Importin) beta 1	3	2	0.666667	1.5
SPU_008678	protein kinase C delta type	4	2	0.5	2
SPU_024642	hypothetical protein	6	2	0.333333	3
XP_001186151.1	Fructose-1,6-bisphosphatase 1	4	2	0.5	2
SPU_003652	family with sequence similarity 49, member B	4	2	0.5	2
SPU_009131	Pyridoxine-5'-phosphate oxidase (Pyridoxamine-phosphate oxidase)	8	2	0.25	4
SPU_020095	similar to glutathione S-transferase Ia	3	2	0.666667	1.5
SPU_008652	phosphoserine aminotransferase 1	3	2	0.666667	1.5
SPU_003109	Peptidyl prolyl isomerase H	3	2	0.666667	1.5
SPU_013608	Park7	4	2	0.5	2
XP_001176548.1	14-3-3 protein homolog isoform 2	7	2	0.285714	3.5
XP_001187144.1	histone-lysine N-methyltransferase PRDM9-like	4	2	0.5	2
SPU_002319	similar to cytochrome P450 2R1	4	2	0.5	2
XP_001193634.1	similar to CG5588-PC	4	2	0.5	2
SPU_007643	hypothetical protein-1739	3	2	0.666667	1.5
SPU_006306	galectin 8	3	2	0.666667	1.5
SPU_024250	similar to gelsolin	3	2	0.666667	1.5
SPU_001767	Amine oxidase [flavin-containing] A (Monoamine oxidase type A)(MAO-A)	4	2	0.5	2
XP_001181010.1	hypothetical protein	3	2	0.666667	1.5
SPU_017300	KIAA1529 protein-like-2	7	2	0.285714	3.5
SPU_017283	tetratricopeptide repeat domain 6	6	2	0.333333	3
XP_786484.2	TRP superfamily	3	2	0.666667	1.5
SPU_000784	A6	5	2	0.4	2.5
SPU_009446	Asparaginyl-tRNA synthetase	4	2	0.5	2
SPU_006556	monoamine oxidase A	6	2	0.333333	3
SPU_004498	DLC-like	3	2	0.666667	1.5
XP_001179657.1	Cytochrome b5 domain-containing protein 1	6	2	0.333333	3
SPU_023743	spermatogenesis associated protein 17	4	2	0.5	2
SPU_024215	similar to calponin	3	2	0.666667	1.5
SPU_000147	dynein, axonemal, heavy chain 5	6	2	0.333333	3
SPU_018582	dynein 2 light intermediate chain	12	2	0.166667	6
SPU_022845	Hydroxypyruvate isomerase homolog	3	2	0.666667	1.5
SPU_002210	CDC2, Cell Division Cycle 2, EC 2.7.1.37	5	2	0.4	2.5
SPU_019768	isochorismatase domain containing 1	3	2	0.666667	1.5
SPU_013820	Beta enolase (2-phospho-D-glycerate hydro-lyase) (Muscle-specific enolase)	5	2	0.4	2.5
SPU_015249	ubiquitin domain containing 2; dendritic cell-derived ubiquitin-like protein	4	2	0.5	2
SPU_012290	deleted in lung and esophageal cancer protein 1-like	5	2	0.4	2.5
XP_001186213.1	annexin A7-like	3	2	0.666667	1.5
SPU_025440	similar to adenylate kinase 3	7	2	0.285714	3.5
SPU_009510	hypothetical protein-1853	4	2	0.5	2
XP_795420.1	uncharacterized protein C9orf9	3	2	0.666667	1.5
SPU_022476	Transaldolase	4	2	0.5	2
SPU_006395	hypothetical protein	3	2	0.666667	1.5
SPU_005062	E3 ubiquitin-protein ligase TRIM37	3	2	0.666667	1.5
SPU_007387	putative homeodomain transcription factor 2-like	3	2	0.666667	1.5
SPU_014776	WD repeat domain 78; dynein, axonemal, intermediate chain 1-like	4	2	0.5	2
SPU_006906	human chromosome 9 open reading frame 117	9	2	0.222222	4.5
SPU_012101	hypothetical protein-668	5	2	0.4	2.5
SPU_022417	hypothetical protein-1045	6	2	0.333333	3
SPU_003296	Sp-SNF7/cyctidine_deaminase	4	2	0.5	2
XP_001193456.1	UPF0443 protein C11orf75 homolog	3	2	0.666667	1.5
SPU_000737	Macoilin transmembrane protein domain containing	4	2	0.5	2
SPU_013237	spectrin repeat containing, nuclear envelope 1	3	2	0.666667	1.5
SPU_013804	atrophin-1 related protein, arginine glutamic acid dipeptide repeats	3	2	0.666667	1.5
SPU_012388	Sp-IGv-containing1	4	2	0.5	2
SPU_011041	Cystine/glutamate transporter (Amino acid transport system xc-) (xCT)	6	2	0.333333	3
SPU_027859	Erythrocyte band 7 integral membrane protein (Stomatin) (Protein 7.2b)	3	1	0.333333	3
SPU_027041	glyceraldehydephosphate dehydrogenase	4	1	0.25	4
SPU_013930	Intraflagellar transport 172, Wimple, Selective LIM-binding factor	3	1	0.333333	3
SPU_014771	hypothetical protein	3	1	0.333333	3
SPU_008601	hypothetical protein-1798; NACHT nucleoside triphosphatase (bacterial)-like	4	1	0.25	4
NP_999692.1	actin, cytoskeletal 3B	3	1	0.333333	3
SPU_017494	human chromosome 10 open reading frame 67-like	4	1	0.25	4
SPU_001085	Ribose-5-phosphate isomerase (Phosphoriboisomerase)	4	1	0.25	4
SPU_000074	testis-specific gene A14 protein, centrosomal protein of 41 kDa	6	1	0.166667	6
NP_001032234.1	actin 2	3	1	0.333333	3
SPU_009880	hypothetical protein-1877; G protein-coupled receptor	4	1	0.25	4
SPU_001762	hypothetical protein-338; leucine-rich repeats and IQ motif containing 3-like	4	1	0.25	4
SPU_025011	hypothetical protein-1134	8	1	0.125	8
SPU_014312	Phosphomannomutase 2 (PMM 2)	3	1	0.333333	3
SPU_007775	Guanidinoacetate N-methyltransferase	4	1	0.25	4
SPU_004485	prolyl endopeptidase (Prep)	4	1	0.25	4
SPU_002609	hypothetical protein	3	1	0.333333	3
SPU_020609	Fumarylacetoacetase (Fumarylacetoacetate hydrolase) (Beta-diketonase) (FAA)	3	1	0.333333	3
SPU_010970	hypothetical protein	15	1	0.0666667	15
SPU_010981	arachidonate 5-lipoxygenase-4	14	1	0.0714286	14
SPU_025893	OTTHUMP00000016025	5	1	0.2	5
XP_794016.2	aspartate aminotransferase 1-like	3	1	0.333333	3
SPU_017584	human chromosome 12 open reading frame 63-like	3	1	0.333333	3
SPU_001001	hypothetical protein-320	3	1	0.333333	3
SPU_006747	family with sequence similarity 154, member B	10	1	0.1	10
SPU_019742	calpain 9; calcium-dependent cysteine proteinase	5	1	0.2	5
XP_788355.2	monoamine oxidase	4	1	0.25	4
SPU_011299	Macrophage migration inhibitory facto	3	1	0.333333	3
SPU_021463	WD repeat domain 19-2; intraflagellar transport protein 144 [Chlamydomonas reinhardtii]	8	1	0.125	8
SPU_018337	intraflagellar transport 74 homolog (Chlamydomonas)	4	1	0.25	4
SPU_022333	thiopurine methyltransferase	3	1	0.333333	3
XP_001177258.1	peptidyl-prolyl cis-trans isomerase-like 4	3	1	0.333333	3
SPU_015038	similar to LOC496288 protein	3	1	0.333333	3
SPU_002011	doublecortin domain containing 2	10	1	0.1	10
SPU_000082	ATP-dependent DNA helicase PIF1, PIF1/RRM3, PIF1 5'-to-3' DNA helicase homolog	3	1	0.333333	3
XP_001185605.1	uncharacterized protein C7orf72-like	6	1	0.166667	6
SPU_003732	hypothetical protein-3094	4	1	0.25	4
SPU_011586	aminotransferase class V-1	24	0	-	-
SPU_013999	ankyrin; ankyrin 1-2, eukaryotic	7	0	-	-
SPU_022860	ankyrin 1-3, erythrocytic	8	0	-	-
NP_999633.1	77 kDa echinoderm microtubule-associated protein	5	0	-	-
SPU_026386	alcohol dehydrogenase class 3	6	0	-	-
SPU_001025	hypothetical protein-321	8	0	-	-
SPU_014343	Iron-responsive element binding protein 1 (IRE-BP 1) (Iron regulatory protein 1) (IRP1)	5	0	-	-
SPU_000974	coronin	5	0	-	-
SPU_028435	hypothetical protein-2955	5	0	-	-
SPU_006911	77 kDa echinoderm microtubule-associated protein	5	0	-	-
SPU_022935	unknown ST protein kinase	5	0	-	-
SPU_004248	clusterin associated protein 1	4	0	-	-
SPU_028633	Glutathione transferase omega 1 (GSTO 1-1)	4	0	-	-
SPU_024052	similar to Serotonin/octopamine receptor family protein 7	3	0	-	-
SPU_027911	similar to formin homology 2	5	0	-	-
SPU_017475	calpain 3/8	3	0	-	-
SPU_013705	coiled-coil domain containing 87	3	0	-	-
SPU_023371	regulator of G-protein signaling 22-like-1	3	0	-	-
XP_001194049.1	ubiquitin-conjugating enzyme E2 variant 2	3	0	-	-
SPU_026711	proteasome (prosome, macropain) subunit, alpha type 3; proteasome alpha 3 subunit	4	0	-	-
SPU_005580	leucine-rich repeat and WD repeat-containing protein KIAA1239	3	0	-	-
XP_001188734.1	electron-transfer-flavoprotein, beta	4	0	-	-
SPU_006891	aminotransferase, class V	3	0	-	-
SPU_007788	human chromosome 6 open reading frame 185-like	3	0	-	-
SPU_005295	Ras association (RalGDS/AF-6) and pleckstrin homology domains 1-like	3	0	-	-
SPU_026035	leucine rich repeat containing 34-1	4	0	-	-
SPU_023892	tetratricopeptide repeat protein 40	3	0	-	-
SPU_002097	hypothetical protein-1369	3	0	-	-
SPU_011585	hypothetical protein-652; aminotransferase, class V (bacterial)-like	3	0	-	-
SPU_018491	dynein, cytoplasmic 2, heavy chain 1	3	0	-	-
SPU_011305	apolipoprotein A-I binding protein precursor	3	0	-	-
SPU_025241	casein kinase I alpha subunit	3	0	-	-
SPU_026810	E3 UFM1-protein ligase 1-like	3	0	-	-
SPU_002376	betaine-homocysteine methyltransferase 2	3	0	-	-
SPU_022514	hypothetical protein-186	3	0	-	-
SPU_015849	hypothetical protein	3	0	-	-
SPU_011109	hypothetical protein-1960; G-protein coupled receptor-like	3	0	-	-
SPU_020801	threonyl-tRNA synthetase	3	0	-	-
SPU_005294	hypothetical protein-1576	3	0	-	-
SPU_002343	hypothetical protein	3	0	-	-
Proteins with peptide counts of more than 2 in either normal or Zn-treated embryos aree listed.
